# Supplementary material for: Temporal changes of the respiratory microbiota as cats transition from health to experimental acute and chronic allergic asthma
Source: Front Vet Sci. 2022 Aug 25;9:983375. doi: 10.3389/fvets.2022.983375 (PMC9453837; doi:10.3389/fvets.2022.983375)
Supplement: Supplementary file 1 [file Table_1.XLSX]

## Sheet: aldex2_ancom_h_v_c_output
Family	log2FC	ANCOM_Output					ALDEx2_Output
		W	detected_0.9	detected_0.8	detected_0.7	detected_0.6	we.ep	we.eBH
Ambiguous_taxa	0.169925	11	FALSE	FALSE	FALSE	FALSE	0.490518	0.788132
67-14	-0.169925	11	FALSE	FALSE	FALSE	FALSE	0.434324	0.750372
Acetobacteraceae	-0.169925	11	FALSE	FALSE	FALSE	FALSE	0.544924	0.822808
Acholeplasmataceae	0	11	FALSE	FALSE	FALSE	FALSE	0.543818	0.83207
Acholeplasmatales bacterium canine oral taxon 316	0	11	FALSE	FALSE	FALSE	FALSE	0.50366	0.795485
Acidaminococcaceae	0	11	FALSE	FALSE	FALSE	FALSE	0.526255	0.825655
Actinomycetaceae	-0.514573	116	FALSE	FALSE	TRUE	TRUE	0.413915	0.745309
Aerococcaceae	0	11	FALSE	FALSE	FALSE	FALSE	0.451911	0.746347
Aeromonadaceae	0	11	FALSE	FALSE	FALSE	FALSE	0.479866	0.798976
Akkermansiaceae	0	11	FALSE	FALSE	FALSE	FALSE	0.486073	0.789574
Aquaspirillaceae	0	11	FALSE	FALSE	FALSE	FALSE	0.435903	0.751736
Arcobacteraceae	0	11	FALSE	FALSE	FALSE	FALSE	0.456962	0.763708
Atopobiaceae	0	11	FALSE	FALSE	FALSE	FALSE	0.499223	0.793765
Bacillaceae	-1.80735	7	FALSE	FALSE	FALSE	FALSE	0.46179	0.770737
bacterium LWQ8	0	11	FALSE	FALSE	FALSE	FALSE	0.472997	0.772507
Bacteroidaceae	-1.45943	134	FALSE	TRUE	TRUE	TRUE	0.260927	0.588882
Barnesiellaceae	0	11	FALSE	FALSE	FALSE	FALSE	0.513442	0.816935
Bdellovibrionaceae	0	11	FALSE	FALSE	FALSE	FALSE	0.525688	0.820683
Beijerinckiaceae	4.28129	154	TRUE	TRUE	TRUE	TRUE	5.62522e-05	0.00114843
Bifidobacteriaceae	-0.321928	10	FALSE	FALSE	FALSE	FALSE	0.481215	0.786786
Blastocatellaceae	0	11	FALSE	FALSE	FALSE	FALSE	0.448804	0.771271
Blattabacteriaceae	0	11	FALSE	FALSE	FALSE	FALSE	0.4234	0.752129
Brevibacteriaceae	0	11	FALSE	FALSE	FALSE	FALSE	0.476985	0.786279
Burkholderiaceae	-1.65652	149	TRUE	TRUE	TRUE	TRUE	0.00575121	0.0740332
Campylobacteraceae	-0.321928	11	FALSE	FALSE	FALSE	FALSE	0.525328	0.812546
candidate division SR1 bacterium taxon 345	0	11	FALSE	FALSE	FALSE	FALSE	0.531554	0.816202
Candidatus Magasanikbacteria bacterium RIFCSPHIGHO2_12_FULL_41_16	0	11	FALSE	FALSE	FALSE	FALSE	0.469895	0.779936
Candidatus Magasanikbacteria bacterium RIFOXYD1_FULL_40_23	0	11	FALSE	FALSE	FALSE	FALSE	0.471184	0.785768
Candidatus Saccharibacteria bacterium UB2523	0	11	FALSE	FALSE	FALSE	FALSE	0.464764	0.756912
Cardiobacteriaceae	-0.169925	11	FALSE	FALSE	FALSE	FALSE	0.518456	0.823298
Carnobacteriaceae	-0.485427	8	FALSE	FALSE	FALSE	FALSE	0.543543	0.825776
Caulobacteraceae	-2.51785	147	TRUE	TRUE	TRUE	TRUE	0.0117694	0.102764
Chitinophagaceae	3.72853	152	TRUE	TRUE	TRUE	TRUE	0.0100732	0.109175
Christensenellaceae	0.169925	11	FALSE	FALSE	FALSE	FALSE	0.457637	0.7534
Chthoniobacteraceae	0	11	FALSE	FALSE	FALSE	FALSE	0.521901	0.803519
Clostridiaceae 1	-0.906891	109	FALSE	FALSE	TRUE	TRUE	0.444501	0.780574
Clostridiales vadinBB60 group	0	11	FALSE	FALSE	FALSE	FALSE	0.474267	0.786948
Coriobacteriaceae	-0.169925	11	FALSE	FALSE	FALSE	FALSE	0.521655	0.818069
Corynebacteriaceae	-2.11548	148	TRUE	TRUE	TRUE	TRUE	0.0417986	0.226286
Crocinitomicaceae	0	11	FALSE	FALSE	FALSE	FALSE	0.472678	0.80453
Cryptosporangiaceae	-0.169925	11	FALSE	FALSE	FALSE	FALSE	0.435184	0.771843
Cytophagaceae	0	11	FALSE	FALSE	FALSE	FALSE	0.489346	0.795306
Deferribacteraceae	0	11	FALSE	FALSE	FALSE	FALSE	0.562636	0.830198
Defluviitaleaceae	0	11	FALSE	FALSE	FALSE	FALSE	0.481276	0.762256
Deinococcaceae	0	11	FALSE	FALSE	FALSE	FALSE	0.456639	0.766866
Dermabacteraceae	0	11	FALSE	FALSE	FALSE	FALSE	0.504927	0.802897
Desulfomicrobiaceae	0.169925	11	FALSE	FALSE	FALSE	FALSE	0.475193	0.786181
Desulfovibrionaceae	0	11	FALSE	FALSE	FALSE	FALSE	0.476862	0.784384
Dietziaceae	0	11	FALSE	FALSE	FALSE	FALSE	0.530153	0.804745
Diplorickettsiaceae	0	11	FALSE	FALSE	FALSE	FALSE	0.494385	0.800998
Eggerthellaceae	0	11	FALSE	FALSE	FALSE	FALSE	0.505899	0.800271
Enterobacteriaceae	0.152003	11	FALSE	FALSE	FALSE	FALSE	0.463678	0.777808
Enterococcaceae	0	11	FALSE	FALSE	FALSE	FALSE	0.513324	0.807866
env.OPS 17	0	11	FALSE	FALSE	FALSE	FALSE	0.45207	0.767387
Erysipelotrichaceae	0	11	FALSE	FALSE	FALSE	FALSE	0.500215	0.809843
Euzebyaceae	0	11	FALSE	FALSE	FALSE	FALSE	0.464156	0.766666
F082	0	11	FALSE	FALSE	FALSE	FALSE	0.479914	0.79389
Family XI	0.621488	11	FALSE	FALSE	FALSE	FALSE	0.589853	0.862795
Family XII	0.152003	11	FALSE	FALSE	FALSE	FALSE	0.494894	0.800939
Family XIII	0	11	FALSE	FALSE	FALSE	FALSE	0.490174	0.802111
Family XVII	0	11	FALSE	FALSE	FALSE	FALSE	0.473365	0.791318
Fimbriimonadaceae	0.321928	11	FALSE	FALSE	FALSE	FALSE	0.473537	0.787616
Flavobacteriaceae	-0.447459	10	FALSE	FALSE	FALSE	FALSE	0.566817	0.862375
Fusobacteriaceae	-0.263034	9	FALSE	FALSE	FALSE	FALSE	0.564147	0.844411
Gemmataceae	0	11	FALSE	FALSE	FALSE	FALSE	0.495228	0.787143
Gracilibacteria bacterium canine oral taxon 394	0	11	FALSE	FALSE	FALSE	FALSE	0.479765	0.792521
Haliangiaceae	-0.169925	11	FALSE	FALSE	FALSE	FALSE	0.501365	0.798806
Helicobacteraceae	0	11	FALSE	FALSE	FALSE	FALSE	0.490148	0.794567
Herpetosiphonaceae	0	11	FALSE	FALSE	FALSE	FALSE	0.459823	0.774882
Hydrogenophilaceae	0.289507	11	FALSE	FALSE	FALSE	FALSE	0.445357	0.766301
Hymenobacteraceae	0	11	FALSE	FALSE	FALSE	FALSE	0.471162	0.777041
Intrasporangiaceae	0	11	FALSE	FALSE	FALSE	FALSE	0.425979	0.747351
Lachnospiraceae	-0.137504	9	FALSE	FALSE	FALSE	FALSE	0.49621	0.794852
Lactobacillaceae	-0.459432	11	FALSE	FALSE	FALSE	FALSE	0.512978	0.819381
Legionellaceae	0	11	FALSE	FALSE	FALSE	FALSE	0.481271	0.774373
Leptotrichiaceae	-0.169925	11	FALSE	FALSE	FALSE	FALSE	0.49626	0.802268
Leuconostocaceae	-0.169925	11	FALSE	FALSE	FALSE	FALSE	0.466824	0.7925
Listeriaceae	-0.459432	10	FALSE	FALSE	FALSE	FALSE	0.528621	0.823676
LiUU-11-161	0	11	FALSE	FALSE	FALSE	FALSE	0.511176	0.790934
Marinifilaceae	0	11	FALSE	FALSE	FALSE	FALSE	0.506449	0.801055
Marinilabiliaceae	0	11	FALSE	FALSE	FALSE	FALSE	0.510666	0.802106
Methyloligellaceae	0	11	FALSE	FALSE	FALSE	FALSE	0.478012	0.791889
Methylophilaceae	0	11	FALSE	FALSE	FALSE	FALSE	0.523458	0.81776
Micavibrionaceae	0.321928	11	FALSE	FALSE	FALSE	FALSE	0.428941	0.742213
Microbacteriaceae	-1.85798	118	FALSE	FALSE	TRUE	TRUE	0.304503	0.619248
Micrococcaceae	0.180572	10	FALSE	FALSE	FALSE	FALSE	0.58052	0.856181
Micropepsaceae	0	11	FALSE	FALSE	FALSE	FALSE	0.463444	0.777613
Microscillaceae	0	11	FALSE	FALSE	FALSE	FALSE	0.499083	0.796356
Mitochondria	-0.321928	11	FALSE	FALSE	FALSE	FALSE	0.506769	0.812922
Moraxellaceae	-4.41785	153	TRUE	TRUE	TRUE	TRUE	0.000152484	0.00298219
Moritellaceae	-0.906891	8	FALSE	FALSE	FALSE	FALSE	0.520278	0.814877
Muribaculaceae	-0.584963	9	FALSE	FALSE	FALSE	FALSE	0.493044	0.800855
Mycoplasmataceae	0	11	FALSE	FALSE	FALSE	FALSE	0.454883	0.782018
Nakamurellaceae	0	11	FALSE	FALSE	FALSE	FALSE	0.522937	0.826651
Neisseriaceae	0.465664	11	FALSE	FALSE	FALSE	FALSE	0.517303	0.827959
Nitrosomonadaceae	0.906891	13	FALSE	FALSE	FALSE	FALSE	0.361131	0.695716
Nitrososphaeraceae	0	11	FALSE	FALSE	FALSE	FALSE	0.470385	0.779464
Nocardiaceae	-0.169925	11	FALSE	FALSE	FALSE	FALSE	0.487701	0.787297
Nocardioidaceae	0	11	FALSE	FALSE	FALSE	FALSE	0.482681	0.782811
NS9 marine group	0	11	FALSE	FALSE	FALSE	FALSE	0.513569	0.819861
P3OB-42	0	11	FALSE	FALSE	FALSE	FALSE	0.504747	0.804262
Paenibacillaceae	0	11	FALSE	FALSE	FALSE	FALSE	0.484777	0.78901
Parachlamydiaceae	0	11	FALSE	FALSE	FALSE	FALSE	0.50231	0.789644
Parcubacteria group bacterium GW2011_GWA2_42_14	0	11	FALSE	FALSE	FALSE	FALSE	0.519463	0.80861
Pasteurellaceae	1.38702	13	FALSE	FALSE	FALSE	FALSE	0.53557	0.82417
Peptococcaceae	-0.169925	11	FALSE	FALSE	FALSE	FALSE	0.51106	0.81226
Peptostreptococcaceae	-0.459432	9	FALSE	FALSE	FALSE	FALSE	0.523632	0.82336
Phaselicystidaceae	-0.321928	11	FALSE	FALSE	FALSE	FALSE	0.506534	0.814376
Planococcaceae	-2.45943	6	FALSE	FALSE	FALSE	FALSE	0.538421	0.832962
Polyangiaceae	-3.16993	5	FALSE	FALSE	FALSE	FALSE	0.545852	0.831153
Porphyromonadaceae	-0.347923	9	FALSE	FALSE	FALSE	FALSE	0.56054	0.846457
Prevotellaceae	-0.5025	10	FALSE	FALSE	FALSE	FALSE	0.510607	0.807202
Propionibacteriaceae	-2.42786	149	TRUE	TRUE	TRUE	TRUE	0.00315347	0.044676
Pseudoalteromonadaceae	-0.584963	8	FALSE	FALSE	FALSE	FALSE	0.486979	0.805965
Pseudomonadaceae	-9.32448	155	TRUE	TRUE	TRUE	TRUE	1.69175e-06	5.56256e-05
Pyrinomonadaceae	0	11	FALSE	FALSE	FALSE	FALSE	0.506146	0.781194
Reyranellaceae	0	11	FALSE	FALSE	FALSE	FALSE	0.50219	0.815232
Rhizobiaceae	-1.08746	112	FALSE	FALSE	TRUE	TRUE	0.450276	0.773545
Rhodobacteraceae	0	11	FALSE	FALSE	FALSE	FALSE	0.522552	0.821693
Rhodopirillaceae	0	11	FALSE	FALSE	FALSE	FALSE	0.493637	0.785461
Rickettsiaceae	0	11	FALSE	FALSE	FALSE	FALSE	0.487535	0.782475
Rikenellaceae	0	11	FALSE	FALSE	FALSE	FALSE	0.513637	0.817741
Rs-M59 termite group	0	11	FALSE	FALSE	FALSE	FALSE	0.467414	0.772956
Ruminococcaceae	-0.584963	10	FALSE	FALSE	FALSE	FALSE	0.481658	0.795296
Saccharimonadaceae	0	11	FALSE	FALSE	FALSE	FALSE	0.504421	0.798563
Schlesneriaceae	0.459432	12	FALSE	FALSE	FALSE	FALSE	0.419186	0.737709
Solibacteraceae (Subgroup 3)	0.321928	11	FALSE	FALSE	FALSE	FALSE	0.489692	0.784709
Solimonadaceae	0	11	FALSE	FALSE	FALSE	FALSE	0.513498	0.812505
Solirubrobacteraceae	0	11	FALSE	FALSE	FALSE	FALSE	0.503248	0.791648
Sphingobacteriaceae	8.15113	155	TRUE	TRUE	TRUE	TRUE	1.84774e-07	9.31828e-06
Sphingomonadaceae	-6.0025	155	TRUE	TRUE	TRUE	TRUE	3.46994e-05	0.000693973
Spirochaetaceae	0	11	FALSE	FALSE	FALSE	FALSE	0.529462	0.821469
Spirosomaceae	-0.321928	10	FALSE	FALSE	FALSE	FALSE	0.505218	0.816537
Sporichthyaceae	-0.906891	8	FALSE	FALSE	FALSE	FALSE	0.502581	0.792961
Sporolactobacillaceae	0	11	FALSE	FALSE	FALSE	FALSE	0.4614	0.785792
SR1 bacterium canine oral taxon 380	-0.169925	11	FALSE	FALSE	FALSE	FALSE	0.497449	0.804795
SR1 bacterium canine oral taxon 382	0	11	FALSE	FALSE	FALSE	FALSE	0.471981	0.800793
Staphylococcaceae	-2.54057	149	TRUE	TRUE	TRUE	TRUE	0.00383542	0.0427062
Streptococcaceae	-0.14543	145	TRUE	TRUE	TRUE	TRUE	0.091048	0.452308
Succinivibrionaceae	-0.584963	8	FALSE	FALSE	FALSE	FALSE	0.459983	0.777052
Synergistaceae	0	11	FALSE	FALSE	FALSE	FALSE	0.494207	0.798822
Tannerellaceae	0	11	FALSE	FALSE	FALSE	FALSE	0.524931	0.806926
Terrimicrobiaceae	0	11	FALSE	FALSE	FALSE	FALSE	0.520629	0.800685
uncultured	0	11	FALSE	FALSE	FALSE	FALSE	0.478393	0.791961
uncultured bacterium	-0.70044	7	FALSE	FALSE	FALSE	FALSE	0.482443	0.790844
uncultured Parcubacteria group bacterium	0	11	FALSE	FALSE	FALSE	FALSE	0.449314	0.784994
uncultured Sphingobium sp.	0	11	FALSE	FALSE	FALSE	FALSE	0.497446	0.791003
unidentified	0	11	FALSE	FALSE	FALSE	FALSE	0.508817	0.820072
Unknown Family	0	11	FALSE	FALSE	FALSE	FALSE	0.502168	0.783871
Veillonellaceae	-0.906891	8	FALSE	FALSE	FALSE	FALSE	0.449644	0.76775
Vermiphilaceae	0	11	FALSE	FALSE	FALSE	FALSE	0.50568	0.793722
Vibrionaceae	-0.321928	11	FALSE	FALSE	FALSE	FALSE	0.506666	0.801081
Weeksellaceae	0.540568	13	FALSE	FALSE	FALSE	FALSE	0.450106	0.756329
Xanthobacteraceae	5.83974	154	TRUE	TRUE	TRUE	TRUE	1.42146e-06	4.78592e-05
Xanthomonadaceae	-4.79701	153	TRUE	TRUE	TRUE	TRUE	4.50657e-05	0.000973932
Undefined Family	-1.34792	115	FALSE	FALSE	TRUE	TRUE	0.257912	0.613014
